# Supplementary material for: N6-Methyladenosine Methylation Regulator RBM15 is a Potential Prognostic Biomarker and Promotes Cell Proliferation in Pancreatic Adenocarcinoma
Source: Front Mol Biosci. 2022 Feb 9;9:842833. doi: 10.3389/fmolb.2022.842833 (PMC8864094; doi:10.3389/fmolb.2022.842833)
Supplement: Supplementary file 1 [file Table2.XLSX]

## Sheet: Sheet1
Supplementary Table 2. 82 co-expression genes correlated with RBM15 alterations
Correlated Gene	Cytoband	Spearman's Correlation	p-Value	q-Value
USP24	1p32.3	0.500458	4.92599e-12	5.20189e-08
VCPIP1	8q13.1	0.499965	5.20762e-12	5.20189e-08
DBF4	7q21.12	0.484769	2.7637e-11	1.84044e-07
HSPA14	10p13	0.474767	7.93457e-11	3.2418e-07
MOB1A	2p13.1	0.47413	8.47678e-11	3.2418e-07
ELK4	1q32.1	0.472004	1.05559e-10	3.2418e-07
NFATC3	16q22.1	0.47129	1.13588e-10	3.2418e-07
HELB	12q14.3|12q	0.464732	2.21017e-10	5.16962e-07
WDR3	1p12	0.464211	2.32889e-10	5.16962e-07
PLEKHF2	8q22.1	0.460103	3.50626e-10	6.94007e-07
PRPF38A	1p32.3	0.459233	3.82124e-10	6.94007e-07
NRAS	1p13.2	0.45388	6.45083e-10	1.05092e-06
GPSM1	9q34.3	-0.453278	6.8385e-10	1.05092e-06
DR1	1p22.1	0.450134	9.25606e-10	1.32084e-06
REL	2p16.1	0.448973	1.03437e-09	1.37764e-06
RBMXL1	1p22.2	0.446201	1.346e-09	1.68065e-06
CNOT1	16q21	0.444994	1.50851e-09	1.68912e-06
NDC1	1p32.3	0.444566	1.57051e-09	1.68912e-06
TFAM	10q21.1	0.444326	1.60644e-09	1.68912e-06
RABGAP1L	1q25.1	0.443233	1.78005e-09	1.77809e-06
MBNL3	Xq26.2	0.44202	1.99374e-09	1.89671e-06
GSPT1	16p13.13	0.438773	2.69522e-09	2.41553e-06
PNRC2	1p36.11	0.438434	2.78092e-09	2.41553e-06
PTP4A2	1p35.2	0.437569	3.01175e-09	2.50703e-06
PSME4	2p16.2	0.436382	3.35855e-09	2.62866e-06
PRPF40B	12q13.12	-0.435956	3.4919e-09	2.62866e-06
ETV3L	1q23.1	0.435768	3.55259e-09	2.62866e-06
RESF1	12p11.21	0.435164	3.7541e-09	2.67855e-06
USP10	16q24.1	0.434124	4.12736e-09	2.82009e-06
SMG1P3	16p12.2	0.43379	4.25465e-09	2.82009e-06
RPAP2	1p22.1	0.433481	4.37595e-09	2.82009e-06
EPB41	1p35.3	0.432917	4.60549e-09	2.87526e-06
ROGDI	16p13.3	-0.430052	5.96352e-09	3.61028e-06
ZNF644	1p22.2	0.429599	6.21089e-09	3.64944e-06
MYNN	3q26.2	0.427149	7.7296e-09	4.3871e-06
E2F2	1p36.12	0.426896	7.90548e-09	4.3871e-06
CENPL	1q25.1	0.425851	8.67339e-09	4.5631e-06
RNF168	3q29	0.425843	8.67943e-09	4.5631e-06
KIFC3	16q21	-0.424816	9.50485e-09	4.86892e-06
USP1	1p31.3	0.424325	9.92547e-09	4.90478e-06
OBSL1	2q35	-0.424165	1.00659e-08	4.90478e-06
SKP2	5p13.2	0.423669	1.0515e-08	5.00166e-06
EML4	2p21	0.422472	1.16799e-08	5.36944e-06
UHMK1	1q23.3	0.42233	1.18258e-08	5.36944e-06
LYN	8q12.1	0.420883	1.34198e-08	5.95779e-06
SMG1	16p12.3	0.420592	1.37643e-08	5.97791e-06
PRRC2C	1q24.3	0.420242	1.4189e-08	6.03125e-06
SIKE1	1p13.2	0.41924	1.5479e-08	6.44247e-06
CRLF3	17q11.2	0.417752	1.76045e-08	7.17762e-06
PANK3	5q34	0.417453	1.80637e-08	7.21753e-06
HMBOX1	8p21.1-p12	0.417177	1.84981e-08	7.24616e-06
C3ORF38	3p11.1	0.415286	2.17588e-08	8.32817e-06
DCLRE1B	1p13.2	0.415107	2.20939e-08	8.32817e-06
TGS1	8q12.1	0.414558	2.31554e-08	8.56663e-06
PPP1R15B	1q32.1	0.41346	2.54272e-08	9.23609e-06
DCLRE1C	10p13	0.411073	3.11255e-08	1.1104e-05
WDR43	2p23.2	0.410797	3.18583e-08	1.11661e-05
RAB30	11q14.1	0.410268	3.33094e-08	1.14734e-05
DTX3	12q13.3	-0.410043	3.39475e-08	1.1495e-05
LRIG2	1p13.2	0.409519	3.54755e-08	1.18121e-05
PAPOLG	2p16.1	0.408972	3.71403e-08	1.20798e-05
NIP7	16q22.1	0.408861	3.74885e-08	1.20798e-05
TCEANC2	1p32.3	0.408251	3.94521e-08	1.25107e-05
TUT7	9q21.33	0.407459	4.21503e-08	1.31575e-05
SNIP1	1p34.3	0.406113	4.7148e-08	1.44911e-05
NUP160	11p11.2	0.405606	4.91701e-08	1.48836e-05
FAM174A	5q21.1	-0.405034	5.15554e-08	1.53727e-05
SYK	9q22.2	0.404776	5.2668e-08	1.54735e-05
NAA50	3q13.31	0.403916	5.65456e-08	1.6372e-05
HSD11B1L	19p13.3	-0.403718	5.7473e-08	1.64028e-05
URB2	1q42.13	0.403501	5.85125e-08	1.64643e-05
USP7	16p13.2	0.403091	6.05199e-08	1.67926e-05
TTF2	1p13.1	0.40264	6.28017e-08	1.69857e-05
TCEA2	20q13.33	-0.4026	6.30108e-08	1.69857e-05
C1ORF229	1q44	-0.402454	6.37665e-08	1.69857e-05
GIMAP2	7q36.1	0.402134	6.54641e-08	1.72085e-05
BRWD3	Xq21.1	0.401881	6.68356e-08	1.7252e-05
TRA2B	3q27.2	0.401742	6.76017e-08	1.7252e-05
USP3	15q22.31	0.40163	6.82205e-08	1.7252e-05
CKB	14q32.33	-0.400922	7.22882e-08	1.79661e-05
TAF4B	18q11.2	0.400828	7.28428e-08	1.79661e-05
ZBTB11	3q12.3	0.400294	7.60846e-08	1.85368e-05
